# Supplementary material for: Incremental growth of therizinosaurian dental tissues: implications for dietary transitions in Theropoda
Source: PeerJ. 2017 Dec 11;5:e4129. doi: 10.7717/peerj.4129 (PMC5729821; doi:10.7717/peerj.4129)
Supplement: Supplemental Information 4 — Summary: Summary statistics for von Ebner line increment widths in thin sections of F. utahensis and S. megatherioides teeth. Raw: measured increment widths from histological thin sections of therizinosaurian teeth and distribution of thin VELs from EDJ to pulp cavity. Digital microscope images were taken using a Nikon Instruments DS-Fi2 microscope camera and analyzed in ImageJ. [file peerj-05-4129-s004.xlsx]

## Sheet: Summary
Dentin deposition rate (VEL increment widths)	(Measurements in μm)
	UMNH 22587 R1		S2		UMNH 15231 L1
VEL count	22587		79		15231
Mean	13.9824		15.9503		19.1082
Median	12.683		16.688		16.909
Trimmed Mean	0.0203829		16.0161		0.0475933
SD	4.63284		4.10612		7.17681
SE	0.030826		0.461975		0.0581524
Min	8.117		6.089		6.763
Max	29.086		23.002		33.479

## Sheet: Raw
22587				S2				15231
VEL	Dentin Deposition rate (microns/day)	Trim?		VEL	DDR	Trim?		VEL	DDR	Trim?
1	11.499			1	16.237			1	16.458
2	10.146			2	18.943			2	6.763	Trim
3	10.146			3	8.147	Trim		3	7.665	Trim
4	11.499			4	6.089	Trim		4	9.469
5	11.837			5	10.148			5	16.232
6	10.823			6	14.884			6	13.752
7	12.514			7	14.884			7	11.498
8	8.455	Trim		8	19.619			8	13.527
9	13.19			9	17.59			9	11.498
10	8.117	Trim		10	11.501			10	16.909
11	14.205			11	14.207			11	18.261
12	17.249			12	10.148			12	14.203
13	17.587			13	9.471	Trim		13	11.16
14	11.837			14	10.825			14	21.643
15	9.47			15	11.839			15	13.527
16	11.499			16	17.252			16	14.429
17	9.132			17	15.899			17	13.527
18	12.176			18	19.281			18	24.348
19	19.616			19	10.148			19	28.857
20	12.852			20	9.81			20	22.545
21	17.249			21	12.516			21	30.097
22	25.366	Trim		22	11.501			22	25.025
23	29.086	Trim		23	20.296			23	25.025
24	16.911			24	17.252			24	27.054
25	15.558			25	18.943			25	14.88
26	13.528			26	15.56			26	13.189
27	17.249			27	13.869			27	31.788	Trim
28	10.823			28	9.81			28	28.068
29	13.19			29	10.148			29	24.686
30	12.176			30	16.237			30	33.479	Trim
31	15.558			31	13.192			31	30.774
32	17.249			32	19.281			32	27.392
33	9.132			33	17.59			33	14.88
34	9.132			34	17.928			34	17.247
35	22.998			35	12.178			35	20.29
36	16.234			36	11.839			36	24.348
37	14.205			37	13.192			37	20.29
38	11.837			38	13.531			38	15.556
				41	19.394			39	14.88
				42	23.002	Trim		40	11.836
				43	18.492			41	10.145
				40	21.198			42	10.483
				44	13.982			43	8.792
				39	18.605			44	17.923
				45	20.296
				46	21.198
				47	18.492
				48	16.237
				49	19.845
				50	16.688
				51	17.364
				52	20.296
				53	7.667	Trim
				54	10.374
				55	17.139
				56	17.59
				57	18.943
				58	19.845
				59	15.335
				60	23.002	Trim
				61	21.649
				62	20.747
				63	17.59
				64	22.1
				65	18.943
				66	20.296
				67	22.551	Trim
				68	23.002	Trim
				69	16.688
				70	16.237
				71	11.276
				72	15.335
				73	13.982
				74	19.394
				75	14.884
				76	12.629
				77	11.727
				78	17.59
				79	16.688
