# Supplementary material for: Incremental growth of therizinosaurian dental tissues: implications for dietary transitions in Theropoda
Source: PeerJ. 2017 Dec 11;5:e4129. doi: 10.7717/peerj.4129 (PMC5729821; doi:10.7717/peerj.4129)
Supplement: Supplemental Information 6 — Raw data from this study as well as Erickson (1996b) and D’Emic et al., 2013 on crown volumes, body masses, and dental microstructure in Archosauria. Body mass data from Benson et al., 2014. DDR vs. Replacement: No significant correlation was found between deposition rate and replacement rate (measured in teeth replaced per day, contra Erickson, 1996b). DDR by diet: Comparison of dentin deposition rates by diet category in archosaurs. DDR Juvenile vs. Adult: Comparison of dentin deposition rates between growth stage categories. [file peerj-05-4129-s006.xlsx]

## Sheet: Raw
Table S1. Crown Volume, body mass, and dental microstructure in Archosauria
Taxon	n	Mean crown volume, ml	Increment size range, µm	Mean increment width, µm = Dentin deposition rate	Replacement rate, teeth per day	Body Mass (kg)	Crown volume to body mass ratio ml/kg	Primary Diet	Source
Adult Albertosaur	1	18	12–24	14	0.00220264	1300	0.0138462	Carnivore	Erickson, 1996b
Adult Deinonychus	1	0.2	6–12	10.1	0.00344828	100	0.002	Carnivore	Erickson, 1996b
Adult Edmontonia	1	0.2	9–17	13.5	NA	3000	6.66667e-05	Herbivore	Erickson, 1996b
Adult Tyrannosaurus	1	138	7–22	17	0.001287	7700	0.0179221	Carnivore	Erickson, 1996b
Juvenile Albertosaur	1	1.8	12–17	14.5	0.00337838			Carnivore	Erickson, 1996b
Adult Edmontosaurus	2	2	11–25	19.8	0.02	3000	0.000666667	Herbivore	Erickson, 1996b
Adult Maiasaura	1	1.9	13	13	0.0172414	3600	0.000527778	Herbivore	Erickson, 1996b
Adult Troodon	2	0.04	7–15	11	NA	50	0.0008	Omnivore?	Erickson, 1996b
Adult Prosaurolophus	3	2	15–28	16	0.0123457	4500	0.000444444	Herbivore	Erickson, 1996b
Adult Triceratops	2	2.65	13–26	15.8	0.0120482	9000	0.000294444	Herbivore	Erickson, 1996b
Crocodilian	1	0.9	8–19	13	NA			Carnivore	Erickson, 1996b
Camarasaurus	1	15.7	?	?	0.0294118	47000	0.000334043	Herbivore	D'emic et al., 2013
Diplodocus	1	1.51	?	?	0.016129	13000	0.000116154	Herbivore	D'emic et al., 2013
Infant Lambeosaurinae	5	0.12	11	11	0.0166667			Herbivore	Erickson, 1996
Infant Maiasaura	1	0.1	11–19	12	0.0217391			Herbivore	Erickson, 1996
Juvenile Edmontosaurus	3	0.43	12–21	14	NA	700	0.000614286	Herbivore	Erickson, 1996
Juvenile Tyrannosaurus	1	1.8	12–17	14	NA	1000	0.0018	Carnivore	Erickson, 1996
Juvenile? Falcarius	2	0.02705	6.8–33.5	15.828	NA	100	0.0002705	Herbivore	This paper
Leidyosuchus	1	1.2	13–22	19	NA	215.4	0.00557103	Carnivore	Erickson, 1996
Sub. Ad. Tyrannosaurus	1	15.5	8–17	14	NA	3600	0.00430556	Carnivore	Erickson, 1996
Suzhousaurus	1	0.0547	6.1–23.0	16.0161	NA	3100	1.76452e-05	Herbivore	This paper
Beipiaosaurus	1	0.0168606			NA	47.2	0.000357217	Herbivore	This paper

## Sheet: DDR vs. Replacement
Taxon	n	Increment size range, µm	DDR, µm per day	Replacement rate (teeth per day)		R code						##Spearman's correlation permutation test
Adult Albertosaur	1	12–24	14	0.00220264		lm(DDR~RR)->fit1						permr <- perm.approx.r(rank.x, rank.y, 5000)
Adult Deinonychus	1	6–12	10.1	0.00344828								> mean(permr >= rs.obs)
Adult Tyrannosaurus	1	7–22	17	0.001287		summary(fit1)						[1] 0.6764
Juvenile Albertosaur	1	12–17	14.5	0.00337838
Adult Edmontosaurus	2	11–25	19.8	0.02		Call:
Adult Maiasaura	1	13	13	0.0172414		lm(formula = DDR ~ RR)
Adult Prosaurolophus	3	15–28	16	0.0123457
Adult Triceratops	2	13–26	15.8	0.0120482		Residuals:
Infant Lambeosaurinae	5	11	11	0.0166667		Min 1Q Median 3Q Max
Infant Maiasaura	1	11–19	12	0.0217391		-4.105 -2.215 0.055 1.611 5.344
						Coefficients:
						Estimate Std. Error t value Pr(>|t|)
						(Intercept) 14.153 1.765 8.020 4.29e-05 ***
						RR 15.159 132.447 0.114 0.912
						---
						Signif. codes: 0 ‘***’ 0.001 ‘**’ 0.01 ‘*’ 0.05 ‘.’ 0.1 ‘ ’ 1
						Residual standard error: 3.126 on 8 degrees of freedom
						Multiple R-squared: 0.001635, Adjusted R-squared: -0.1232
						F-statistic: 0.0131 on 1 and 8 DF, p-value: 0.9117
						rank(DDR)->rank.x
						rank(RR)->rank.y
						cor(rank.x,rank.y)
						[1] -0.1515152
						cor(rank.x,rank.y)->rs.obs
						cor.test(rank.x,rank.y)
						Pearson's product-moment correlation
						data: rank.x and rank.y
						t = -0.43355, df = 8, p-value = 0.6761
						alternative hypothesis: true correlation is not equal to 0
						95 percent confidence interval:
						-0.713112 0.528532
						sample estimates:
						cor
						-0.151515

## Sheet: DDR by diet
Taxon	DDR	Diet		R Code
Adult Deinonychus	10.1	Carn		#Troodon and Falcarius left out
Crocodilian	13	Carn		par(mar=c(4,5,3,1))
Adult Albertosaur	14	Carn		boxplot(DDR.Theriz,DDR.Herb,DDR.Carn,col=c("light blue","dark green","gold"),
Juvenile Tyrannosaurus	14	Carn		names=c("Therizinosaurs","Other Herbivores","Carnivores"),main="Dentin Deposition Rate by Diet",
Sub. Ad. Tyrannosaurus	14	Carn		ylab="DDR (microns/day)")
Juvenile Albertosaur	14.5	Carn
Adult Tyrannosaurus	17	Carn		#K-W test with permutation-based approx p-value
Leidyosuchus	19	Carn		grps<-c(1,1,1,rep(2,8),rep(3,8))
Adult Troodon	11	Carn/Herb		c(DDR.Theriz,DDR.Herb,DDR.Carn)->x
Juvenile? Falcarius	13.5384	Herb		rank(x)->rank.x
Juvenile? Falcarius	18.1176	Herb		Fobs <- getF(rank.x, grps)
Infant Lambeosaurinae	11	Herb		permFs <- perm.approx.F(rank.x, grps, R=5000)
Infant Maiasaura	12	Herb		mean(permFs >= Fobs)
Adult Maiasaura	13	Herb
Adult Edmontonia	13.5	Herb		#K-W test with permutation-based approx p-value
Juvenile Edmontosaurus	14	Herb		TGR<-c(TGR.Theriz,TGR.Herb,TGR.Carn)
Adult Triceratops	15.8	Herb		TGR->x
Adult Prosaurolophus	16	Herb		grps<-c(1,1,1,rep(2,10),rep(3,9)) # Omnibus
Suzhousaurus	16.0161	Herb		rank(x)->rank.x
Adult Edmontosaurus	19.8	Herb		Fobs <- getF(rank.x, grps)
Camarasaurus		Herb		permFs <- perm.approx.F(rank.x, grps, R=5000)
Diplodocus		Herb		mean(permFs >= Fobs)
				P= 0.1544
				grps<-c(1,1,1,rep(2,10),rep(3,8)) # -Troodon
				P= 0.0058**
				Interstingly, with outliers removed the significance goes away	Nonsignificant
				p=0.0898
					Significant difference by diet
				t.test(DDR.train,DDR.test,alternative="two.sided",paired=FALSE,var.equal=TRUE)
				Two Sample t-test	# -Troodon, # -T. rex, # -Camarasaurus
				data: DDR.train and DDR.test
				t = -1.0167, df = 18, p-value = 0.3228
				alternative hypothesis: true difference in means is not equal to 0
				95 percent confidence interval:
				-5.130277 1.784153
				sample estimates:
				mean of x mean of y
				14.21765 15.89071

## Sheet: DDR Juvenile vs. Adult
Taxon	n	Increment size range, µm	DDR	Growth Stage		R code
Albertosaur	1	12–24	14	Adult		##Unpaired permutation t-test
Albertosaur	1	12–17	14.5	Juvenile		rand.perm(Adult.DDR,Juvenile.DDR,stat="meandiff",alternative="two.sided",R=5000)
Camarasaurus	?			Adult		$pval
Deinonychus	1	6–12	10.1	Adult		[1] 0.6738
Diplodocus	?			Adult		$Dobs
Edmontonia	1	9–17	13.5	Adult		[1] 0.5485714
Edmontosaurus	2	11–25	19.8	Adult
Edmontosaurus	3	12–21	14	Juvenile
Falcarius	2	6.8–33.5	15.8088	Juvenile		Paired t-test
Lambeosaurinae	5	11	11	Juvenile		Taxon	Adult	Juvenile
Maiasaura	1	13	13	Adult		Albertosaur	14	14.5
Maiasaura	1	11–19	12	Juvenile		Tyrannosaurus	17	14
Prosaurolophus	3	15–28	16	Adult		Maiasaura	13	12
Triceratops	2	13–26	15.8	Adult		Edmontosaurus	19.8	14
Troodon	2	7–15	11	Adult
Tyrannosaurus	1	7–22	17	Adult
Tyrannosaurus	1	8–17	14	Adult		p=	0.186402
Tyrannosaurus	1	12–17	14	Juvenile
No significan difference in DDR
